# Supplementary material for: Potential contribution of the uterine microbiome in the development of endometrial cancer
Source: Genome Med. 2016 Nov 25;8:122. doi: 10.1186/s13073-016-0368-y (PMC5123330; doi:10.1186/s13073-016-0368-y)
Supplement: Additional file 1: — Sequencing results from controls. A total of 14 controls were performed, with five of them not retrieving any sequence reads. sV1, sV2 – V-shaped scrape with Microbiome Enrichment Nebnext kit; sP1, sP2 – Pap scrape with Microbiome Enrichment Nebnext kit; sT1, sT2 – TE buffer with Microbiome Enrichment Nebnext kit; sS1 – Swab with Microbiome Enrichment Nebnext kit; sV1B, sV2B – V-shaped scrape. (XLSX 26 kb) [file 13073_2016_368_MOESM1_ESM.xlsx]

## Sheet: Sheet1
	sV1xr1098	sP1xr1100	sT1xr1096	sT2xr1097	sV2xr1099	sP2xr1101	sS1xr1102	sV1Bxr1112	sV2Bxr1113	Median
Bacteria;Proteobacteria;Gammaproteobacteria;Enterobacteriales;Enterobacteriaceae;unclassified;unclassified	768	1476	7699	38	8334	801	22	18	4141	23297
Bacteria;Proteobacteria;Alphaproteobacteria;Rhizobiales;Methylobacteriaceae;Methylobacterium;Methylobacterium_komagatae	4	62	0	173	121	561	336	7192	173	8622
Bacteria;Firmicutes;Bacilli;Bacillales;Staphylococcaceae;Staphylococcus;Staphylococcus_epidermidis	477	1732	4541	14	20	6	9	11	11	6821
Bacteria;Firmicutes;Clostridia;Clostridiales;Lachnospiraceae;Moryella;Moryella_indoligenes	0	0	0	1	0	0	3555	0	1	3557
Bacteria;Bacteroidetes;Bacteroidia;Bacteroidales;S24-7;unclassified;unclassified	1	1380	0	2051	0	0	2	0	0	3434
Bacteria;Bacteroidetes;Bacteroidia;Bacteroidales;Bacteroidaceae;Bacteroides;Bacteroides_uniformis	827	2414	0	0	0	0	0	0	0	3241
Bacteria;Bacteroidetes;Bacteroidia;Bacteroidales;Bacteroidaceae;Bacteroides;Bacteroides_eggerthii	4	3019	0	0	1	1	0	0	0	3025
Bacteria;Firmicutes;Bacilli;Lactobacillales;Streptococcaceae;Streptococcus;Streptococcus_infantis	2	106	45	6	2642	8	6	1	1	2817
Bacteria;Bacteroidetes;Bacteroidia;Bacteroidales;Bacteroidaceae;Bacteroides;Bacteroides_ovatus	169	2630	0	0	2	0	0	0	0	2801
Bacteria;Bacteroidetes;Bacteroidia;Bacteroidales;Bacteroidaceae;Bacteroides;unclassified	246	2128	0	304	11	0	1	0	0	2690
Bacteria;Proteobacteria;Betaproteobacteria;Burkholderiales;Alcaligenaceae;Sutterella;unclassified	0	0	0	0	0	2576	1	0	0	2577
Bacteria;Bacteroidetes;Bacteroidia;Bacteroidales;Bacteroidaceae;Bacteroides;unclassified	2	1	0	2	2	2304	0	3	2	2316
Bacteria;Bacteroidetes;Bacteroidia;Bacteroidales;S24-7;unclassified;unclassified	32	359	0	1	1919	1	1	1	1	2315
Bacteria;Bacteroidetes;Bacteroidia;Bacteroidales;S24-7;unclassified;unclassified	170	0	0	0	0	1966	0	0	0	2136
Bacteria;Actinobacteria;Coriobacteriia;Coriobacteriales;Coriobacteriaceae;Atopobium;unclassified	203	423	0	1320	0	0	0	0	0	1946
Bacteria;Bacteroidetes;Bacteroidia;Bacteroidales;Prevotellaceae;Prevotella;Prevotella_stercorea	0	0	0	1898	0	0	1	0	0	1899
Bacteria;Bacteroidetes;Bacteroidia;Bacteroidales;Prevotellaceae;Prevotella;unclassified	0	1824	0	0	0	0	0	0	0	1824
Bacteria;Bacteroidetes;Bacteroidia;Bacteroidales;S24-7;unclassified;unclassified	385	1378	0	0	0	0	0	0	0	1763
Bacteria;Firmicutes;Clostridia;Clostridiales;Lachnospiraceae;Coprococcus;unclassified	0	1582	0	0	0	0	0	0	0	1582
Bacteria;Bacteroidetes;Bacteroidia;Bacteroidales;S24-7;unclassified;unclassified	0	652	0	877	0	1	0	0	0	1530
Bacteria;Actinobacteria;Actinobacteria;Actinomycetales;Propionibacteriaceae;Propionibacterium;Propionibacterium_acnes	0	211	52	349	141	2	759	3	4	1521
Bacteria;Firmicutes;Clostridia;Clostridiales;Lachnospiraceae;Ruminococcus;Ruminococcus_torques	0	1517	0	0	0	0	0	0	0	1517
Bacteria;Bacteroidetes;Bacteroidia;Bacteroidales;Prevotellaceae;Prevotella;Prevotella_melaninogenica	0	1505	0	0	0	0	0	0	0	1505
Bacteria;Firmicutes;Clostridia;Clostridiales;Veillonellaceae;Veillonella;Veillonella_dispar	0	1414	0	0	1	0	0	0	0	1415
Bacteria;Firmicutes;Clostridia;Clostridiales;Ruminococcaceae;Ruminococcus;unclassified	0	1242	0	0	0	0	0	0	0	1242
Bacteria;Firmicutes;Clostridia;Clostridiales;Veillonellaceae;Megasphaera;unclassified	0	1179	0	0	0	0	0	0	0	1179
Bacteria;Bacteroidetes;Bacteroidia;Bacteroidales;Bacteroidaceae;Bacteroides;Bacteroides_ovatus	30	1139	0	0	0	0	0	0	0	1169
Bacteria;Bacteroidetes;Bacteroidia;Bacteroidales;Bacteroidaceae;Bacteroides;Bacteroides_uniformis	222	942	0	0	0	0	0	0	0	1164
Bacteria;Bacteroidetes;Bacteroidia;Bacteroidales;S24-7;unclassified;unclassified	115	0	0	0	1	1036	0	1	0	1153
Bacteria;Actinobacteria;Actinobacteria;Actinomycetales;Actinomycetaceae;Actinomyces;Actinomyces_hyovaginalis	0	0	0	0	1148	0	0	0	0	1148
Bacteria;Firmicutes;Clostridia;Clostridiales;Ruminococcaceae;Oscillospira;unclassified	0	1035	0	0	0	0	0	0	0	1035
Bacteria;Bacteroidetes;Bacteroidia;Bacteroidales;Prevotellaceae;Prevotella;Prevotella_stercorea	0	0	0	1027	0	0	0	0	0	1027
Bacteria;Firmicutes;Clostridia;Clostridiales;Lachnospiraceae;Ruminococcus;Ruminococcus_gnavus	0	0	0	911	1	0	0	1	0	913
Bacteria;Firmicutes;Bacilli;Lactobacillales;Lactobacillaceae;Lactobacillus;Lactobacillus_iners	0	897	0	0	0	0	0	0	0	897
Bacteria;Tenericutes;Mollicutes;Acholeplasmatales;Acholeplasmataceae;Candidatus_Phytoplasma;Candidatus_Phytoplasma_australiense	0	892	0	0	0	0	0	0	0	892
Bacteria;Bacteroidetes;Bacteroidia;Bacteroidales;Paraprevotellaceae;Prevotella;unclassified	0	832	0	0	0	0	0	0	0	832
Bacteria;Actinobacteria;Coriobacteriia;Coriobacteriales;Coriobacteriaceae;Adlercreutzia;unclassified	0	803	0	0	0	0	0	0	0	803
Bacteria;Firmicutes;Clostridia;Clostridiales;Ruminococcaceae;Oscillospira;unclassified	0	781	0	0	0	0	0	0	0	781
Bacteria;Bacteroidetes;Bacteroidia;Bacteroidales;Porphyromonadaceae;Dysgonomonas;unclassified	0	758	0	0	0	0	0	0	0	758
Bacteria;Firmicutes;Clostridia;Clostridiales;Ruminococcaceae;Faecalibacterium;Faecalibacterium_prausnitzii	481	272	0	0	0	0	0	0	1	754
Bacteria;Bacteroidetes;Bacteroidia;Bacteroidales;Porphyromonadaceae;Dysgonomonas;unclassified	0	728	0	0	0	0	0	0	0	728
Bacteria;Firmicutes;Clostridia;Clostridiales;Christensenellaceae;unclassified;unclassified	0	727	0	0	0	0	0	0	0	727
Bacteria;Firmicutes;Bacilli;Lactobacillales;Streptococcaceae;Streptococcus;Streptococcus_infantis	2	189	6	2	521	4	2	0	0	726
Bacteria;Firmicutes;Clostridia;Clostridiales;Ruminococcaceae;Ruminococcus;unclassified	0	712	0	0	0	0	0	0	0	712
Bacteria;Firmicutes;Clostridia;Clostridiales;Lachnospiraceae;Dorea;unclassified	0	711	0	0	0	0	0	0	0	711
Bacteria;Firmicutes;Bacilli;Lactobacillales;Streptococcaceae;Streptococcus;unclassified	0	699	0	0	0	1	0	0	0	700
Bacteria;Firmicutes;Clostridia;Clostridiales;Lachnospiraceae;Ruminococcus;Ruminococcus_gnavus	0	645	0	0	0	0	0	0	0	645
Bacteria;Bacteroidetes;Bacteroidia;Bacteroidales;Prevotellaceae;Prevotella;Prevotella_copri	0	637	0	0	0	0	0	0	0	637
Bacteria;Bacteroidetes;Bacteroidia;Bacteroidales;S24-7;unclassified;unclassified	630	0	0	0	0	0	0	0	0	630
Bacteria;Bacteroidetes;Bacteroidia;Bacteroidales;S24-7;unclassified;unclassified	0	184	0	434	1	0	0	2	0	621
Bacteria;Bacteroidetes;Bacteroidia;Bacteroidales;Rikenellaceae;unclassified;unclassified	0	620	0	0	0	0	0	0	0	620
Bacteria;Bacteroidetes;Bacteroidia;Bacteroidales;Prevotellaceae;Prevotella;Prevotella_stercorea	602	0	0	0	1	0	0	0	0	603
Bacteria;Firmicutes;Clostridia;Clostridiales;Lachnospiraceae;Dorea;Dorea_formicigenerans	0	580	0	0	0	0	0	0	0	580
Bacteria;Actinobacteria;Coriobacteriia;Coriobacteriales;Coriobacteriaceae;Atopobium;unclassified	69	135	0	371	0	0	0	0	0	575
Bacteria;Bacteroidetes;Bacteroidia;Bacteroidales;Rikenellaceae;unclassified;unclassified	0	544	0	0	0	0	0	0	0	544
Bacteria;Bacteroidetes;Bacteroidia;Bacteroidales;Prevotellaceae;Prevotella;Prevotella_copri	0	530	0	0	0	0	0	0	0	530
Bacteria;Firmicutes;Clostridia;Clostridiales;Lachnospiraceae;Coprococcus;unclassified	0	527	0	0	0	0	0	0	0	527
Bacteria;Firmicutes;Clostridia;Clostridiales;Ruminococcaceae;Ruminococcus;unclassified	0	511	0	0	0	0	0	0	0	511
Bacteria;Firmicutes;Clostridia;Clostridiales;Ruminococcaceae;Ruminococcus;unclassified	0	472	0	0	0	0	0	0	0	472
Bacteria;Bacteroidetes;Bacteroidia;Bacteroidales;Porphyromonadaceae;Porphyromonas;unclassified	0	455	0	0	0	0	0	0	0	455
Bacteria;Firmicutes;Erysipelotrichi;Erysipelotrichales;Erysipelotrichaceae;Coprobacillus;unclassified	0	451	0	0	0	0	0	0	0	451
Bacteria;Bacteroidetes;Bacteroidia;Bacteroidales;Bacteroidaceae;Bacteroides;unclassified	44	396	0	3	0	0	0	0	0	443
Bacteria;Bacteroidetes;Bacteroidia;Bacteroidales;Bacteroidaceae;Bacteroides;Bacteroides_eggerthii	0	400	0	0	0	0	0	0	0	400
Bacteria;Bacteroidetes;Bacteroidia;Bacteroidales;Porphyromonadaceae;Parabacteroides;Parabacteroides_distasonis	1	394	0	0	0	0	0	1	0	396
Bacteria;Firmicutes;Clostridia;Clostridiales;Lachnospiraceae;Dorea;unclassified	0	0	0	1	384	0	0	0	0	385
Bacteria;Bacteroidetes;Bacteroidia;Bacteroidales;S24-7;unclassified;unclassified	0	0	0	366	0	0	0	0	0	366
Bacteria;Bacteroidetes;Bacteroidia;Bacteroidales;Prevotellaceae;Prevotella;Prevotella_copri	340	6	0	0	0	0	0	0	0	346
Bacteria;Bacteroidetes;Bacteroidia;Bacteroidales;Rikenellaceae;unclassified;unclassified	0	344	0	0	0	0	0	0	0	344
Bacteria;Bacteroidetes;Bacteroidia;Bacteroidales;Bacteroidaceae;Bacteroides;Bacteroides_fragilis	336	0	0	0	0	0	0	0	0	336
Bacteria;Firmicutes;Bacilli;Bacillales;Staphylococcaceae;Staphylococcus;Staphylococcus_aureus	60	263	8	0	0	0	0	0	0	331
Bacteria;Firmicutes;Clostridia;Clostridiales;Ruminococcaceae;Faecalibacterium;Faecalibacterium_prausnitzii	23	306	0	0	0	0	0	1	0	330
Bacteria;Firmicutes;Clostridia;Clostridiales;Ruminococcaceae;unclassified;unclassified	329	0	0	0	0	0	0	0	0	329
Bacteria;Firmicutes;Clostridia;Clostridiales;Lachnospiraceae;Coprococcus;unclassified	0	327	0	0	0	0	0	0	0	327
Bacteria;Bacteroidetes;Bacteroidia;Bacteroidales;S24-7;unclassified;unclassified	318	0	0	0	0	0	0	0	0	318
Bacteria;Proteobacteria;Betaproteobacteria;Neisseriales;Neisseriaceae;Neisseria;Neisseria_subflava	314	0	0	0	0	0	0	1	0	315
Bacteria;Firmicutes;Clostridia;Clostridiales;Ruminococcaceae;Ruminococcus;unclassified	0	311	0	0	0	0	0	0	0	311
Bacteria;Firmicutes;Clostridia;Clostridiales;Ruminococcaceae;Ruminococcus;Ruminococcus_bromii	0	310	0	0	0	0	0	0	0	310
Bacteria;Firmicutes;Bacilli;Lactobacillales;Lactobacillaceae;Lactobacillus;Lactobacillus_hamsteri	290	0	0	0	0	0	0	0	0	290
Bacteria;Bacteroidetes;Bacteroidia;Bacteroidales;Prevotellaceae;Prevotella;unclassified	0	283	0	0	0	0	0	0	0	283
Bacteria;Bacteroidetes;Bacteroidia;Bacteroidales;S24-7;unclassified;unclassified	59	219	0	0	0	0	0	0	0	278
Bacteria;Actinobacteria;Coriobacteriia;Coriobacteriales;Coriobacteriaceae;unclassified;unclassified	0	275	0	0	0	0	0	0	0	275
Bacteria;Bacteroidetes;Bacteroidia;Bacteroidales;S24-7;unclassified;unclassified	0	265	0	6	0	0	0	0	0	271
Bacteria;Chrysiogenetes;Chrysiogenetes;Chrysiogenales;Chrysiogenaceae;Desulfurispirillum;unclassified	0	270	0	0	0	0	0	0	0	270
Bacteria;Bacteroidetes;Bacteroidia;Bacteroidales;Prevotellaceae;Prevotella;Prevotella_nigrescens	267	0	0	0	1	0	0	0	0	268
Bacteria;Bacteroidetes;Bacteroidia;Bacteroidales;Porphyromonadaceae;Parabacteroides;unclassified	267	1	0	0	0	0	0	0	0	268
Bacteria;Firmicutes;Bacilli;Lactobacillales;Streptococcaceae;Streptococcus;unclassified	0	38	2	0	220	1	0	0	0	261
Bacteria;Firmicutes;Clostridia;Clostridiales;Ruminococcaceae;Ruminococcus;unclassified	0	259	0	0	0	0	0	0	0	259
Bacteria;Actinobacteria;Actinobacteria;Actinomycetales;Micrococcaceae;Rothia;Rothia_aeria	251	0	0	0	0	0	0	0	0	251
Bacteria;Bacteroidetes;Bacteroidia;Bacteroidales;Bacteroidaceae;Bacteroides;unclassified	18	231	0	0	1	0	0	0	0	250
Bacteria;Bacteroidetes;Bacteroidia;Bacteroidales;S24-7;unclassified;unclassified	0	242	0	7	0	0	0	0	0	249
Bacteria;Bacteroidetes;Bacteroidia;Bacteroidales;Barnesiellaceae;unclassified;unclassified	249	0	0	0	0	0	0	0	0	249
Bacteria;Bacteroidetes;Bacteroidia;Bacteroidales;S24-7;unclassified;unclassified	248	0	0	0	0	0	0	0	0	248
Bacteria;Proteobacteria;Betaproteobacteria;Burkholderiales;Comamonadaceae;Rhodoferax;unclassified	248	0	0	0	0	0	0	0	0	248
Bacteria;Bacteroidetes;Bacteroidia;Bacteroidales;Bacteroidaceae;Bacteroides;Bacteroides_uniformis	245	1	0	0	0	0	0	0	0	246
Bacteria;Firmicutes;Clostridia;Clostridiales;Ruminococcaceae;unclassified;unclassified	0	243	0	0	0	0	0	0	0	243
Bacteria;Bacteroidetes;Bacteroidia;Bacteroidales;Rikenellaceae;unclassified;unclassified	0	241	0	0	0	0	0	0	0	241
Bacteria;Firmicutes;Bacilli;Lactobacillales;Lactobacillaceae;Lactobacillus;Lactobacillus_helveticus	0	0	0	0	226	0	0	0	0	226
Bacteria;Firmicutes;Clostridia;Clostridiales;Lachnospiraceae;Coprococcus;unclassified	6	0	0	1	214	0	1	0	0	222
Bacteria;Bacteroidetes;Bacteroidia;Bacteroidales;Porphyromonadaceae;Dysgonomonas;unclassified	0	216	0	0	0	0	0	0	0	216
Bacteria;Firmicutes;Clostridia;Clostridiales;Christensenellaceae;unclassified;unclassified	0	209	0	0	0	0	0	0	0	209
Bacteria;Bacteroidetes;Bacteroidia;Bacteroidales;Rikenellaceae;unclassified;unclassified	47	0	0	1	155	1	0	0	0	204
Bacteria;Firmicutes;Clostridia;Clostridiales;Veillonellaceae;Veillonella;Veillonella_dispar	0	203	0	0	0	0	0	0	0	203
Bacteria;Firmicutes;Clostridia;Clostridiales;Ruminococcaceae;Ruminococcus;unclassified	0	197	0	0	0	0	0	0	0	197
Bacteria;Firmicutes;Clostridia;Clostridiales;Veillonellaceae;Megamonas;unclassified	0	0	0	0	0	0	196	0	0	196
Bacteria;Firmicutes;Clostridia;Clostridiales;Ruminococcaceae;Faecalibacterium;Faecalibacterium_prausnitzii	60	129	0	0	0	0	0	0	0	189
Bacteria;Firmicutes;Erysipelotrichi;Erysipelotrichales;Erysipelotrichaceae;Eubacterium;Eubacterium_dolichum	0	189	0	0	0	0	0	0	0	189
Bacteria;Bacteroidetes;Bacteroidia;Bacteroidales;S24-7;unclassified;unclassified	6	24	0	0	157	0	0	0	0	187
Bacteria;Firmicutes;Clostridia;Clostridiales;Ruminococcaceae;Oscillospira;unclassified	185	0	0	0	0	0	0	0	0	185
Bacteria;Firmicutes;Bacilli;Lactobacillales;Lactobacillaceae;Lactobacillus;Lactobacillus_iners	0	184	0	0	0	0	0	0	0	184
Bacteria;Bacteroidetes;Bacteroidia;Bacteroidales;S24-7;unclassified;unclassified	180	0	0	0	0	0	1	0	1	182
Bacteria;Bacteroidetes;Bacteroidia;Bacteroidales;Porphyromonadaceae;Porphyromonas;unclassified	1	177	0	0	0	0	0	0	1	179
Bacteria;Firmicutes;Bacilli;Bacillales;Bacillaceae;Bacillus;Bacillus_trypoxylicola	0	0	0	0	0	174	0	0	0	174
Bacteria;Bacteroidetes;Bacteroidia;Bacteroidales;Porphyromonadaceae;Dysgonomonas;Dysgonomonas_gadei	167	0	0	0	0	0	0	0	0	167
Bacteria;Firmicutes;Clostridia;Clostridiales;Lachnospiraceae;Ruminococcus;Ruminococcus_gnavus	160	0	0	0	0	0	0	0	0	160
Bacteria;Bacteroidetes;Bacteroidia;Bacteroidales;Prevotellaceae;Prevotella;Prevotella_copri	15	134	0	0	0	0	0	0	0	149
Bacteria;Bacteroidetes;Bacteroidia;Bacteroidales;Porphyromonadaceae;Porphyromonas;unclassified	0	142	0	0	0	0	0	0	0	142
Bacteria;Firmicutes;Clostridia;Clostridiales;Ruminococcaceae;unclassified;unclassified	0	141	0	0	0	0	0	0	0	141
Bacteria;Firmicutes;Clostridia;Clostridiales;Ruminococcaceae;unclassified;unclassified	0	133	0	0	0	0	0	0	0	133
Bacteria;Firmicutes;Clostridia;Clostridiales;Ruminococcaceae;Ruminococcus;unclassified	129	0	0	0	0	0	0	0	0	129
Bacteria;Proteobacteria;Alphaproteobacteria;Sphingomonadales;Sphingomonadaceae;Sphingomonas;Sphingomonas_wittichii	24	0	0	96	5	0	1	0	0	126
Bacteria;Bacteroidetes;Bacteroidia;Bacteroidales;Porphyromonadaceae;Parabacteroides;Parabacteroides_distasonis	16	108	0	0	0	0	1	0	0	125
Bacteria;Firmicutes;Clostridia;Clostridiales;Veillonellaceae;Megasphaera;unclassified	0	120	0	0	0	0	0	0	0	120
Bacteria;Proteobacteria;Betaproteobacteria;Burkholderiales;Comamonadaceae;Pelomonas;Pelomonas_puraquae	0	0	0	0	0	0	0	114	1	115
Bacteria;Proteobacteria;Gammaproteobacteria;Enterobacteriales;Enterobacteriaceae;Erwinia;Erwinia_toletana	16	24	40	0	15	1	0	0	12	108
Bacteria;Bacteroidetes;Bacteroidia;Bacteroidales;Rikenellaceae;unclassified;unclassified	0	100	0	0	0	0	0	0	0	100
Bacteria;Bacteroidetes;Bacteroidia;Bacteroidales;S24-7;unclassified;unclassified	100	0	0	0	0	0	0	0	0	100
Bacteria;Firmicutes;Clostridia;Clostridiales;Christensenellaceae;Christensenella;unclassified	0	98	0	0	0	0	0	0	0	98
Bacteria;Bacteroidetes;Bacteroidia;Bacteroidales;Prevotellaceae;Prevotella;Prevotella_melaninogenica	0	97	0	0	0	0	0	0	0	97
Bacteria;Firmicutes;Bacilli;Lactobacillales;Streptococcaceae;Streptococcus;Streptococcus_infantis	0	90	1	0	3	0	0	0	0	94
Bacteria;Firmicutes;Bacilli;Bacillales;Planococcaceae;Lysinibacillus;Lysinibacillus_boronitolerans	0	16	0	1	0	0	10	0	56	83
Bacteria;Firmicutes;Clostridia;Clostridiales;Veillonellaceae;Veillonella;Veillonella_parvula	0	81	0	0	0	0	0	1	0	82
Bacteria;Bacteroidetes;Bacteroidia;Bacteroidales;Paraprevotellaceae;Prevotella;unclassified	0	79	0	0	0	0	0	0	0	79
Bacteria;Bacteroidetes;Bacteroidia;Bacteroidales;Porphyromonadaceae;Dysgonomonas;unclassified	0	70	0	0	0	0	0	0	0	70
Bacteria;Bacteroidetes;Bacteroidia;Bacteroidales;Bacteroidaceae;Bacteroides;Bacteroides_caccae	69	0	0	0	0	0	1	0	0	70
Bacteria;Bacteroidetes;Bacteroidia;Bacteroidales;Rikenellaceae;unclassified;unclassified	67	0	0	0	0	0	0	0	1	68
Bacteria;Bacteroidetes;Bacteroidia;Bacteroidales;S24-7;unclassified;unclassified	68	0	0	0	0	0	0	0	0	68
Bacteria;Bacteroidetes;Bacteroidia;Bacteroidales;S24-7;unclassified;unclassified	63	0	0	0	1	0	0	0	0	64
Bacteria;Firmicutes;Clostridia;Clostridiales;Christensenellaceae;Christensenella;unclassified	0	54	0	0	0	0	0	0	0	54
Bacteria;Bacteroidetes;Bacteroidia;Bacteroidales;Bacteroidaceae;Bacteroides;Bacteroides_uniformis	0	53	0	0	0	0	0	0	0	53
Bacteria;Proteobacteria;Alphaproteobacteria;Rhizobiales;Rhizobiaceae;Agrobacterium;unclassified	0	0	7	37	0	0	0	0	5	49
Bacteria;Firmicutes;Bacilli;Lactobacillales;Lactobacillaceae;Lactobacillus;Lactobacillus_hamsteri	47	0	0	0	0	0	0	0	0	47
Bacteria;Bacteroidetes;Bacteroidia;Bacteroidales;S24-7;unclassified;unclassified	47	0	0	0	0	0	0	0	0	47
Bacteria;Firmicutes;Clostridia;Clostridiales;Ruminococcaceae;Oscillospira;unclassified	0	45	0	0	0	0	0	0	0	45
Bacteria;Bacteroidetes;Bacteroidia;Bacteroidales;Bacteroidaceae;Bacteroides;Bacteroides_eggerthii	0	42	0	0	1	1	0	0	0	44
Bacteria;Firmicutes;Clostridia;Clostridiales;Lachnospiraceae;Ruminococcus;Ruminococcus_torques	0	43	0	0	0	0	0	0	0	43
Bacteria;Firmicutes;Clostridia;Clostridiales;Ruminococcaceae;Ruminococcus;unclassified	0	42	0	0	0	0	0	0	0	42
Bacteria;Firmicutes;Clostridia;Clostridiales;Ruminococcaceae;Oscillospira;unclassified	0	42	0	0	0	0	0	0	0	42
Bacteria;Firmicutes;Clostridia;Clostridiales;Ruminococcaceae;Faecalibacterium;Faecalibacterium_prausnitzii	0	41	0	0	0	0	0	0	0	41
Bacteria;Bacteroidetes;Bacteroidia;Bacteroidales;Bacteroidaceae;Bacteroides;Bacteroides_uniformis	0	0	0	0	0	41	0	0	0	41
Bacteria;Bacteroidetes;Bacteroidia;Bacteroidales;Bacteroidaceae;Bacteroides;Bacteroides_acidifaciens	0	40	0	0	0	0	0	0	0	40
Bacteria;Firmicutes;Clostridia;Clostridiales;Lachnospiraceae;Dorea;unclassified	0	36	0	0	0	0	0	0	0	36
Bacteria;Bacteroidetes;Bacteroidia;Bacteroidales;Porphyromonadaceae;Parabacteroides;unclassified	36	0	0	0	0	0	0	0	0	36
Bacteria;Bacteroidetes;Bacteroidia;Bacteroidales;S24-7;unclassified;unclassified	6	29	0	0	0	0	0	0	0	35
Bacteria;Firmicutes;Clostridia;Clostridiales;Ruminococcaceae;Ruminococcus;Ruminococcus_bromii	0	33	0	0	0	0	0	0	0	33
Bacteria;Firmicutes;Clostridia;Clostridiales;Ruminococcaceae;Ruminococcus;unclassified	0	31	0	0	0	0	0	0	0	31
Bacteria;Proteobacteria;Alphaproteobacteria;Rhizobiales;Bradyrhizobiaceae;Bradyrhizobium;Bradyrhizobium_elkanii	0	0	0	2	2	21	2	1	2	30
Bacteria;Proteobacteria;Gammaproteobacteria;Pseudomonadales;Moraxellaceae;Enhydrobacter;unclassified	0	0	0	0	1	1	28	0	0	30
Bacteria;Firmicutes;Clostridia;Clostridiales;Ruminococcaceae;Ruminococcus;unclassified	29	0	0	0	0	0	0	0	0	29
Bacteria;Bacteroidetes;Bacteroidia;Bacteroidales;Bacteroidaceae;Bacteroides;Bacteroides_acidifaciens	0	28	0	0	1	0	0	0	0	29
Bacteria;Bacteroidetes;Bacteroidia;Bacteroidales;S24-7;unclassified;unclassified	28	0	0	0	0	0	0	0	0	28
Bacteria;Firmicutes;Erysipelotrichi;Erysipelotrichales;Erysipelotrichaceae;Coprobacillus;unclassified	0	28	0	0	0	0	0	0	0	28
Bacteria;Bacteroidetes;Bacteroidia;Bacteroidales;S24-7;unclassified;unclassified	26	0	0	0	0	0	0	0	0	26
Bacteria;Actinobacteria;Coriobacteriia;Coriobacteriales;Coriobacteriaceae;Atopobium;Atopobium_rimae	3	23	0	0	0	0	0	0	0	26
Bacteria;Firmicutes;Clostridia;Clostridiales;Lachnospiraceae;Ruminococcus;Ruminococcus_gnavus	2	24	0	0	0	0	0	0	0	26
Bacteria;Firmicutes;Clostridia;Clostridiales;Lachnospiraceae;Coprococcus;unclassified	0	26	0	0	0	0	0	0	0	26
Bacteria;Bacteroidetes;Bacteroidia;Bacteroidales;S24-7;unclassified;unclassified	24	0	0	0	0	0	0	0	0	24
Bacteria;Firmicutes;Clostridia;Clostridiales;Lachnospiraceae;Coprococcus;unclassified	0	24	0	0	0	0	0	0	0	24
Bacteria;Firmicutes;Clostridia;Clostridiales;Ruminococcaceae;Oscillospira;unclassified	24	0	0	0	0	0	0	0	0	24
Bacteria;Bacteroidetes;Bacteroidia;Bacteroidales;S24-7;unclassified;unclassified	21	0	0	0	0	3	0	0	0	24
Bacteria;Bacteroidetes;Bacteroidia;Bacteroidales;Bacteroidaceae;Bacteroides;Bacteroides_acidifaciens	0	23	0	0	0	0	0	0	0	23
Bacteria;Bacteroidetes;Bacteroidia;Bacteroidales;Porphyromonadaceae;Parabacteroides;Parabacteroides_distasonis	0	22	0	0	0	0	0	0	0	22
Bacteria;Bacteroidetes;Bacteroidia;Bacteroidales;S24-7;unclassified;unclassified	21	0	0	0	0	0	0	0	0	21
Bacteria;Bacteroidetes;Bacteroidia;Bacteroidales;Barnesiellaceae;unclassified;unclassified	21	0	0	0	0	0	0	0	0	21
Bacteria;Proteobacteria;Betaproteobacteria;Neisseriales;Neisseriaceae;Neisseria;Neisseria_subflava	21	0	0	0	0	0	0	0	0	21
Bacteria;Firmicutes;Clostridia;Clostridiales;Lachnospiraceae;Dorea;unclassified	0	19	0	0	0	0	0	0	0	19
Bacteria;Firmicutes;Clostridia;Clostridiales;Lachnospiraceae;Ruminococcus;Ruminococcus_gnavus	0	19	0	0	0	0	0	0	0	19
Bacteria;Firmicutes;Clostridia;Clostridiales;Ruminococcaceae;Ruminococcus;unclassified	17	0	0	0	0	0	0	0	0	17
Bacteria;Firmicutes;Clostridia;Clostridiales;Lachnospiraceae;Coprococcus;unclassified	0	16	0	0	0	0	0	0	0	16
Bacteria;Bacteroidetes;Bacteroidia;Bacteroidales;Prevotellaceae;Prevotella;unclassified	16	0	0	0	0	0	0	0	0	16
Bacteria;Firmicutes;Clostridia;Clostridiales;Lachnospiraceae;Coprococcus;unclassified	0	16	0	0	0	0	0	0	0	16
Bacteria;Firmicutes;Clostridia;Clostridiales;Ruminococcaceae;Ruminococcus;Ruminococcus_bromii	0	16	0	0	0	0	0	0	0	16
Bacteria;Bacteroidetes;Bacteroidia;Bacteroidales;Bacteroidaceae;Bacteroides;unclassified	1	13	0	1	0	0	0	0	0	15
Bacteria;Bacteroidetes;Bacteroidia;Bacteroidales;Rikenellaceae;unclassified;unclassified	0	14	0	0	0	0	0	0	0	14
Bacteria;Bacteroidetes;Bacteroidia;Bacteroidales;Rikenellaceae;unclassified;unclassified	14	0	0	0	0	0	0	0	0	14
Bacteria;Firmicutes;Clostridia;Clostridiales;Ruminococcaceae;Ruminococcus;unclassified	0	12	0	0	0	0	0	0	0	12
Bacteria;Firmicutes;Clostridia;Clostridiales;Ruminococcaceae;Oscillospira;unclassified	12	0	0	0	0	0	0	0	0	12
Bacteria;Firmicutes;Clostridia;Clostridiales;Lachnospiraceae;Ruminococcus;Ruminococcus_gnavus	11	0	0	0	1	0	0	0	0	12
Bacteria;Bacteroidetes;Bacteroidia;Bacteroidales;Rikenellaceae;unclassified;unclassified	5	6	0	0	0	0	0	0	0	11
Bacteria;Bacteroidetes;Bacteroidia;Bacteroidales;Rikenellaceae;unclassified;unclassified	5	0	0	0	6	0	0	0	0	11
Bacteria;Proteobacteria;Gammaproteobacteria;Enterobacteriales;Enterobacteriaceae;Klebsiella;Klebsiella_oxytoca	1	2	6	0	1	0	0	0	0	10
Bacteria;Bacteroidetes;Bacteroidia;Bacteroidales;Rikenellaceae;Rikenella;unclassified	10	0	0	0	0	0	0	0	0	10
Bacteria;Bacteroidetes;Bacteroidia;Bacteroidales;Bacteroidaceae;Bacteroides;Bacteroides_uniformis	0	10	0	0	0	0	0	0	0	10
Bacteria;Proteobacteria;Gammaproteobacteria;Enterobacteriales;Enterobacteriaceae;Erwinia;Erwinia_oleae	0	0	5	0	4	0	0	0	0	9
Bacteria;Bacteroidetes;Bacteroidia;Bacteroidales;S24-7;unclassified;unclassified	0	1	0	2	1	2	1	1	1	9
Bacteria;Firmicutes;Clostridia;Clostridiales;Clostridiaceae;Thermohalobacter;unclassified	0	0	0	0	0	0	9	0	0	9
Bacteria;Firmicutes;Clostridia;Clostridiales;Ruminococcaceae;Ruminococcus;unclassified	7	0	0	0	0	0	0	0	0	7
Bacteria;Bacteroidetes;Bacteroidia;Bacteroidales;S24-7;unclassified;unclassified	7	0	0	0	0	0	0	0	0	7
Bacteria;Bacteroidetes;Bacteroidia;Bacteroidales;Porphyromonadaceae;Parabacteroides;unclassified	7	0	0	0	0	0	0	0	0	7
Bacteria;Firmicutes;Clostridia;Clostridiales;Lachnospiraceae;Coprococcus;unclassified	0	7	0	0	0	0	0	0	0	7
Bacteria;Firmicutes;Clostridia;Clostridiales;Lachnospiraceae;Ruminococcus;Ruminococcus_gnavus	7	0	0	0	0	0	0	0	0	7
Bacteria;Bacteroidetes;Bacteroidia;Bacteroidales;Rikenellaceae;unclassified;unclassified	7	0	0	0	0	0	0	0	0	7
Bacteria;Proteobacteria;Gammaproteobacteria;Enterobacteriales;Enterobacteriaceae;Erwinia;Erwinia_oleae	0	0	2	0	3	0	0	0	1	6
Bacteria;Firmicutes;Bacilli;Bacillales;Alicyclobacillaceae;Alicyclobacillus;unclassified	0	0	0	0	0	0	0	5	0	5
Bacteria;Firmicutes;Clostridia;Clostridiales;Ruminococcaceae;Oscillospira;unclassified	0	5	0	0	0	0	0	0	0	5
Bacteria;Bacteroidetes;Bacteroidia;Bacteroidales;Porphyromonadaceae;Paludibacter;unclassified	0	0	0	5	0	0	0	0	0	5
Bacteria;Proteobacteria;Gammaproteobacteria;Enterobacteriales;Enterobacteriaceae;Salmonella;Salmonella_enterica	0	0	0	1	1	1	1	1	0	5
Bacteria;Bacteroidetes;Bacteroidia;Bacteroidales;Odoribacteraceae;Odoribacter;unclassified	0	0	0	0	2	0	2	0	0	4
Bacteria;Bacteroidetes;Bacteroidia;Bacteroidales;Bacteroidaceae;Bacteroides;Bacteroides_uniformis	1	3	0	0	0	0	0	0	0	4
Bacteria;Proteobacteria;Betaproteobacteria;Burkholderiales;Alcaligenaceae;Sutterella;unclassified	0	0	0	0	0	4	0	0	0	4
Bacteria;Proteobacteria;Alphaproteobacteria;Rhizobiales;Methylobacteriaceae;Methylobacterium;Methylobacterium_mesophilicum	0	0	0	0	0	0	0	4	0	4
Bacteria;Firmicutes;Clostridia;Clostridiales;Lachnospiraceae;Dorea;unclassified	0	0	0	0	4	0	0	0	0	4
Bacteria;Actinobacteria;Actinobacteria;Actinomycetales;Micrococcaceae;Rothia;Rothia_aeria	4	0	0	0	0	0	0	0	0	4
Bacteria;Proteobacteria;Gammaproteobacteria;Enterobacteriales;Enterobacteriaceae;Erwinia;Erwinia_oleae	0	0	1	0	3	0	0	0	0	4
Bacteria;Firmicutes;Clostridia;Clostridiales;Ruminococcaceae;Ruminococcus;unclassified	0	4	0	0	0	0	0	0	0	4
Bacteria;Firmicutes;Bacilli;Lactobacillales;Streptococcaceae;Streptococcus;unclassified	0	0	0	1	1	0	0	2	0	4
Bacteria;Proteobacteria;Gammaproteobacteria;Enterobacteriales;Enterobacteriaceae;Erwinia;Erwinia_oleae	0	0	1	0	3	0	0	0	0	4
Bacteria;Proteobacteria;Alphaproteobacteria;Rhizobiales;Methylobacteriaceae;Methylobacterium;Methylobacterium_organophilum	0	0	0	2	0	0	1	1	0	4
Bacteria;Proteobacteria;Gammaproteobacteria;Enterobacteriales;Enterobacteriaceae;Erwinia;Erwinia_oleae	0	0	1	0	2	0	0	0	1	4
Bacteria;Bacteroidetes;Bacteroidia;Bacteroidales;S24-7;unclassified;unclassified	0	0	0	0	1	2	1	0	0	4
Bacteria;Bacteroidetes;Bacteroidia;Bacteroidales;Bacteroidaceae;Bacteroides;Bacteroides_acidifaciens	0	0	0	0	2	0	1	0	0	3
Bacteria;Spirochaetes;Spirochaetes;Borreliales;Borreliaceae;Spironema;unclassified	0	0	0	3	0	0	0	0	0	3
Bacteria;Bacteroidetes;Bacteroidia;Bacteroidales;Bacteroidaceae;Bacteroides;unclassified	0	3	0	0	0	0	0	0	0	3
Bacteria;Proteobacteria;Gammaproteobacteria;Pseudomonadales;Pseudomonadaceae;Pseudomonas;Pseudomonas_veronii	0	0	0	1	1	1	0	0	0	3
Bacteria;Actinobacteria;Actinobacteria;Actinomycetales;Propionibacteriaceae;Luteococcus;unclassified	0	2	0	1	0	0	0	0	0	3
Bacteria;Firmicutes;Clostridia;Clostridiales;Lachnospiraceae;Shuttleworthia;unclassified	0	3	0	0	0	0	0	0	0	3
Bacteria;Bacteroidetes;Bacteroidia;Bacteroidales;S24-7;unclassified;unclassified	0	0	1	1	0	0	1	0	0	3
Bacteria;Firmicutes;Bacilli;Lactobacillales;Streptococcaceae;Streptococcus;unclassified	0	0	0	0	3	0	0	0	0	3
Bacteria;Firmicutes;Clostridia;Clostridiales;Lachnospiraceae;Ruminococcus;Ruminococcus_gnavus	0	1	0	1	0	1	0	0	0	3
Bacteria;Bacteroidetes;Flavobacteriia;Flavobacteriales;Weeksellaceae;Elizabethkingia;Elizabethkingia_meningoseptica	0	0	0	0	0	0	0	1	2	3
Bacteria;Firmicutes;Clostridia;Clostridiales;Lachnospiraceae;Dorea;unclassified	0	0	0	0	3	0	0	0	0	3
Bacteria;Bacteroidetes;Bacteroidia;Bacteroidales;Prevotellaceae;Prevotella;unclassified	2	0	0	1	0	0	0	0	0	3
Bacteria;Actinobacteria;Actinobacteria;Actinomycetales;Propionibacteriaceae;Propionibacterium;Propionibacterium_acnes	0	3	0	0	0	0	0	0	0	3
Bacteria;Bacteroidetes;Bacteroidia;Bacteroidales;Odoribacteraceae;Odoribacter;unclassified	0	0	0	1	1	0	0	0	1	3
Bacteria;Firmicutes;Bacilli;Bacillales;Staphylococcaceae;Staphylococcus;Staphylococcus_epidermidis	0	0	2	0	0	0	0	0	0	2
Bacteria;Firmicutes;Bacilli;Lactobacillales;Streptococcaceae;Streptococcus;Streptococcus_agalactiae	0	0	0	0	2	0	0	0	0	2
Bacteria;Firmicutes;Clostridia;Clostridiales;Ruminococcaceae;Oscillospira;unclassified	0	0	0	1	0	0	0	0	1	2
Bacteria;Bacteroidetes;Bacteroidia;Bacteroidales;Prevotellaceae;Prevotella;Prevotella_stercorea	0	0	0	2	0	0	0	0	0	2
Bacteria;Bacteroidetes;Bacteroidia;Bacteroidales;S24-7;unclassified;unclassified	0	0	0	2	0	0	0	0	0	2
Bacteria;Firmicutes;Clostridia;Clostridiales;Ruminococcaceae;Ruminococcus;Ruminococcus_bromii	0	2	0	0	0	0	0	0	0	2
Bacteria;Firmicutes;Bacilli;Bacillales;Staphylococcaceae;Staphylococcus;Staphylococcus_epidermidis	0	0	2	0	0	0	0	0	0	2
Bacteria;Firmicutes;Clostridia;Clostridiales;Ruminococcaceae;Oscillospira;unclassified	0	0	0	1	0	1	0	0	0	2
Bacteria;Firmicutes;Clostridia;Clostridiales;Ruminococcaceae;Ruminococcus;unclassified	0	0	0	0	1	1	0	0	0	2
Bacteria;Proteobacteria;Gammaproteobacteria;Enterobacteriales;Enterobacteriaceae;Klebsiella;Klebsiella_oxytoca	0	0	0	0	1	1	0	0	0	2
Bacteria;Firmicutes;Bacilli;Gemellales;Gemellaceae;Gemella;unclassified	0	0	0	0	0	0	0	2	0	2
Bacteria;Firmicutes;Bacilli;Lactobacillales;Streptococcaceae;Streptococcus;unclassified	0	0	0	0	2	0	0	0	0	2
Bacteria;Firmicutes;Bacilli;Lactobacillales;Carnobacteriaceae;Granulicatella;unclassified	0	0	0	0	0	2	0	0	0	2
Bacteria;Bacteroidetes;Bacteroidia;Bacteroidales;S24-7;unclassified;unclassified	0	0	0	0	1	0	1	0	0	2
Bacteria;Firmicutes;Erysipelotrichi;Erysipelotrichales;Erysipelotrichaceae;Allobaculum;unclassified	1	0	0	0	0	1	0	0	0	2
Bacteria;Bacteroidetes;Bacteroidia;Bacteroidales;Bacteroidaceae;Bacteroides;unclassified	1	1	0	0	0	0	0	0	0	2
Bacteria;Bacteroidetes;Bacteroidia;Bacteroidales;Prevotellaceae;Prevotella;Prevotella_melaninogenica	0	0	0	0	0	1	0	0	1	2
Bacteria;Proteobacteria;Betaproteobacteria;Burkholderiales;Comamonadaceae;Delftia;unclassified	0	0	0	2	0	0	0	0	0	2
Bacteria;Actinobacteria;Actinobacteria;Actinomycetales;Actinomycetaceae;Actinomyces;Actinomyces_hyovaginalis	0	0	0	0	1	0	0	0	0	1
Bacteria;Firmicutes;Bacilli;Lactobacillales;Streptococcaceae;Streptococcus;Streptococcus_agalactiae	0	0	0	0	0	1	0	0	0	1
Bacteria;Actinobacteria;Actinobacteria;Actinomycetales;Corynebacteriaceae;Corynebacterium;unclassified	0	0	0	0	1	0	0	0	0	1
Bacteria;Bacteroidetes;Bacteroidia;Bacteroidales;Porphyromonadaceae;Tannerella;unclassified	1	0	0	0	0	0	0	0	0	1
Bacteria;Bacteroidetes;Bacteroidia;Bacteroidales;Prevotellaceae;Prevotella;unclassified	0	0	0	0	1	0	0	0	0	1
Bacteria;Proteobacteria;Betaproteobacteria;Burkholderiales;Oxalobacteraceae;Ralstonia;unclassified	0	0	0	0	1	0	0	0	0	1
Bacteria;Firmicutes;Clostridia;Clostridiales;Ruminococcaceae;Oscillospira;unclassified	0	0	0	0	1	0	0	0	0	1
Bacteria;Firmicutes;Bacilli;Bacillales;Staphylococcaceae;Staphylococcus;Staphylococcus_lugdunensis	0	0	1	0	0	0	0	0	0	1
Bacteria;Bacteroidetes;Bacteroidia;Bacteroidales;Prevotellaceae;Prevotella;Prevotella_nigrescens	1	0	0	0	0	0	0	0	0	1
Bacteria;Proteobacteria;Gammaproteobacteria;Enterobacteriales;Enterobacteriaceae;unclassified;unclassified	0	0	1	0	0	0	0	0	0	1
Bacteria;Firmicutes;Clostridia;Clostridiales;Lachnospiraceae;Coprococcus;unclassified	0	1	0	0	0	0	0	0	0	1
Bacteria;Firmicutes;Clostridia;Clostridiales;Ruminococcaceae;Oscillospira;unclassified	0	0	0	0	1	0	0	0	0	1
Bacteria;Firmicutes;Clostridia;Clostridiales;Ruminococcaceae;Ruminococcus;unclassified	0	0	0	1	0	0	0	0	0	1
Bacteria;Proteobacteria;Gammaproteobacteria;Enterobacteriales;Enterobacteriaceae;Enterobacter;Enterobacter_cowanii	0	0	0	1	0	0	0	0	0	1
Bacteria;Firmicutes;Bacilli;Bacillales;Staphylococcaceae;Staphylococcus;Staphylococcus_pettenkoferi	0	0	1	0	0	0	0	0	0	1
Bacteria;Firmicutes;Clostridia;Clostridiales;Lachnospiraceae;Anaerostipes;unclassified	1	0	0	0	0	0	0	0	0	1
Bacteria;Firmicutes;Bacilli;Lactobacillales;Carnobacteriaceae;Granulicatella;unclassified	0	0	0	1	0	0	0	0	0	1
Bacteria;Bacteroidetes;Bacteroidia;Bacteroidales;S24-7;unclassified;unclassified	0	0	0	0	0	0	1	0	0	1
Bacteria;Bacteroidetes;Bacteroidia;Bacteroidales;S24-7;unclassified;unclassified	1	0	0	0	0	0	0	0	0	1
Bacteria;Firmicutes;Clostridia;Clostridiales;Lachnospiraceae;Blautia;unclassified	0	1	0	0	0	0	0	0	0	1
Bacteria;Firmicutes;Clostridia;Clostridiales;Ruminococcaceae;Ruminococcus;unclassified	0	0	0	0	0	0	0	0	1	1
Bacteria;Firmicutes;Bacilli;Lactobacillales;Lactobacillaceae;Lactobacillus;Lactobacillus_reuteri	0	0	0	0	0	0	0	0	1	1
Bacteria;Firmicutes;Clostridia;Clostridiales;Lachnospiraceae;Coprococcus;unclassified	0	1	0	0	0	0	0	0	0	1
Bacteria;Firmicutes;Clostridia;Clostridiales;Ruminococcaceae;Ruminococcus;unclassified	1	0	0	0	0	0	0	0	0	1
Bacteria;Actinobacteria;Actinobacteria;Actinomycetales;Actinomycetaceae;Actinomyces;unclassified	0	0	0	0	1	0	0	0	0	1
Bacteria;Firmicutes;Clostridia;Clostridiales;Lachnospiraceae;Blautia;Blautia_producta	1	0	0	0	0	0	0	0	0	1
Bacteria;Firmicutes;Clostridia;Clostridiales;Tissierellaceae;Parvimonas;unclassified	0	0	0	0	1	0	0	0	0	1
Bacteria;Firmicutes;Clostridia;Clostridiales;Ruminococcaceae;Ruminococcus;unclassified	0	0	0	0	0	0	0	0	1	1
Bacteria;Bacteroidetes;Bacteroidia;Bacteroidales;Bacteroidaceae;Bacteroides;Bacteroides_ovatus	1	0	0	0	0	0	0	0	0	1
Bacteria;Bacteroidetes;Bacteroidia;Bacteroidales;S24-7;unclassified;unclassified	0	0	0	0	0	0	1	0	0	1
Bacteria;Bacteroidetes;Bacteroidia;Bacteroidales;S24-7;unclassified;unclassified	0	0	0	0	1	0	0	0	0	1
Bacteria;Proteobacteria;Betaproteobacteria;Neisseriales;Neisseriaceae;Eikenella;unclassified	0	0	0	0	0	0	1	0	0	1
Bacteria;Firmicutes;Clostridia;Clostridiales;Lachnospiraceae;Moryella;unclassified	0	0	0	0	0	0	1	0	0	1
Bacteria;Proteobacteria;Betaproteobacteria;Burkholderiales;Comamonadaceae;Acidovorax;Acidovorax_delafieldii	1	0	0	0	0	0	0	0	0	1
Bacteria;Firmicutes;Clostridia;Clostridiales;Ruminococcaceae;Ruminococcus;unclassified	1	0	0	0	0	0	0	0	0	1
Bacteria;Bacteroidetes;Bacteroidia;Bacteroidales;Prevotellaceae;Prevotella;unclassified	0	0	0	0	0	0	0	1	0	1
Bacteria;Bacteroidetes;Bacteroidia;Bacteroidales;Bacteroidaceae;Bacteroides;unclassified	1	0	0	0	0	0	0	0	0	1
Bacteria;Firmicutes;Clostridia;Clostridiales;Lachnospiraceae;Ruminococcus;Ruminococcus_gnavus	0	0	0	0	1	0	0	0	0	1
Bacteria;Firmicutes;Clostridia;Clostridiales;Ruminococcaceae;Ruminococcus;unclassified	0	1	0	0	0	0	0	0	0	1
Bacteria;Bacteroidetes;Bacteroidia;Bacteroidales;Paraprevotellaceae;Prevotella;unclassified	1	0	0	0	0	0	0	0	0	1
Bacteria;Firmicutes;Clostridia;Clostridiales;Lachnospiraceae;Blautia;Blautia_producta	1	0	0	0	0	0	0	0	0	1
Bacteria;Proteobacteria;Gammaproteobacteria;Enterobacteriales;Enterobacteriaceae;Citrobacter;unclassified	0	0	0	0	0	1	0	0	0	1
Bacteria;Firmicutes;Bacilli;Bacillales;Staphylococcaceae;Staphylococcus;Staphylococcus_epidermidis	0	0	1	0	0	0	0	0	0	1
Bacteria;Bacteroidetes;Bacteroidia;Bacteroidales;S24-7;unclassified;unclassified	0	1	0	0	0	0	0	0	0	1
Bacteria;Firmicutes;Clostridia;Clostridiales;Ruminococcaceae;Oscillospira;unclassified	0	0	0	0	1	0	0	0	0	1
Bacteria;Bacteroidetes;Bacteroidia;Bacteroidales;Prevotellaceae;Prevotella;Prevotella_nanceiensis	0	0	0	0	0	1	0	0	0	1
Bacteria;Firmicutes;Clostridia;Clostridiales;Lachnospiraceae;Blautia;unclassified	0	0	0	0	1	0	0	0	0	1
Bacteria;Firmicutes;Clostridia;Clostridiales;Lachnospiraceae;Ruminococcus;Ruminococcus_gnavus	0	0	0	0	1	0	0	0	0	1
Bacteria;Firmicutes;Clostridia;Clostridiales;Lachnospiraceae;Coprococcus;unclassified	0	0	0	0	0	0	0	1	0	1
Bacteria;Fusobacteria;Fusobacteriia;Fusobacteriales;Fusobacteriaceae;Fusobacterium;unclassified	1	0	0	0	0	0	0	0	0	1
Bacteria;Bacteroidetes;Flavobacteriia;Flavobacteriales;Flavobacteriaceae;Capnocytophaga;unclassified	0	0	0	1	0	0	0	0	0	1
Bacteria;Proteobacteria;Gammaproteobacteria;Pseudomonadales;Pseudomonadaceae;Pseudomonas;Pseudomonas_veronii	0	0	0	0	0	0	0	1	0	1
Bacteria;Firmicutes;Bacilli;Lactobacillales;Lactobacillaceae;Lactobacillus;unclassified	0	0	0	0	0	0	1	0	0	1
Bacteria;Bacteroidetes;Bacteroidia;Bacteroidales;Prevotellaceae;Prevotella;unclassified	0	0	0	0	0	1	0	0	0	1
Bacteria;Proteobacteria;Gammaproteobacteria;Pseudomonadales;Pseudomonadaceae;Pseudomonas;Pseudomonas_alcaligenes	0	0	0	0	1	0	0	0	0	1
Bacteria;Bacteroidetes;Bacteroidia;Bacteroidales;S24-7;unclassified;unclassified	0	0	1	0	0	0	0	0	0	1
Bacteria;Bacteroidetes;Flavobacteriia;Flavobacteriales;Weeksellaceae;Riemerella;unclassified	0	0	0	0	0	0	1	0	0	1
Bacteria;Firmicutes;Clostridia;Clostridiales;Ruminococcaceae;Oscillospira;unclassified	0	0	0	0	0	1	0	0	0	1
Bacteria;Bacteroidetes;Bacteroidia;Bacteroidales;S24-7;unclassified;unclassified	0	1	0	0	0	0	0	0	0	1
Bacteria;Proteobacteria;Alphaproteobacteria;Caulobacterales;Caulobacteraceae;Phenylobacterium;unclassified	0	0	0	1	0	0	0	0	0	1
Bacteria;Bacteroidetes;Bacteroidia;Bacteroidales;S24-7;unclassified;unclassified	0	0	0	0	1	0	0	0	0	1
Bacteria;Firmicutes;Bacilli;Lactobacillales;Enterococcaceae;Enterococcus;unclassified	0	0	0	0	0	1	0	0	0	1
Bacteria;Firmicutes;Clostridia;Clostridiales;Lachnospiraceae;Moryella;Moryella_indoligenes	0	0	0	0	0	0	1	0	0	1
Bacteria;Firmicutes;Bacilli;Lactobacillales;Lactobacillaceae;Lactobacillus;unclassified	0	0	0	0	1	0	0	0	0	1
Bacteria;Bacteroidetes;Bacteroidia;Bacteroidales;Porphyromonadaceae;Parabacteroides;Parabacteroides_distasonis	0	0	0	0	1	0	0	0	0	1
Bacteria;Firmicutes;Clostridia;Clostridiales;Lachnospiraceae;Moryella;Moryella_indoligenes	0	0	0	0	0	0	0	0	1	1
Bacteria;Bacteroidetes;Bacteroidia;Bacteroidales;S24-7;unclassified;unclassified	0	0	0	0	0	1	0	0	0	1
Bacteria;Bacteroidetes;Bacteroidia;Bacteroidales;Paraprevotellaceae;Prevotella;unclassified	0	0	0	0	1	0	0	0	0	1
Bacteria;Bacteroidetes;Bacteroidia;Bacteroidales;Bacteroidaceae;Bacteroides;Bacteroides_acidifaciens	0	1	0	0	0	0	0	0	0	1
Bacteria;Firmicutes;Clostridia;Clostridiales;Ruminococcaceae;Oscillospira;unclassified	0	0	0	0	0	1	0	0	0	1
Bacteria;Proteobacteria;Betaproteobacteria;Burkholderiales;Comamonadaceae;Tepidimonas;unclassified	0	0	0	0	0	0	0	1	0	1
Bacteria;Firmicutes;Clostridia;Clostridiales;Lachnospiraceae;Moryella;Moryella_indoligenes	0	0	0	0	1	0	0	0	0	1
Bacteria;Firmicutes;Clostridia;Clostridiales;Lachnospiraceae;Oribacterium;unclassified	1	0	0	0	0	0	0	0	0	1
Total	11233	56142	12427	10334	16323	9538	4961	7373	4426	132757
