# Supplementary material for: Potential contribution of the uterine microbiome in the development of endometrial cancer
Source: Genome Med. 2016 Nov 25;8:122. doi: 10.1186/s13073-016-0368-y (PMC5123330; doi:10.1186/s13073-016-0368-y)
Supplement: Additional file 2: — Organ correlation with benign and endometrial cancer patients. (XLSX 43 kb) [file 13073_2016_368_MOESM2_ESM.xlsx]

## Sheet: Sheet1
Benign
	FALLOPIAN	LOWER	OVARY	STOOL	UTERUS
FALLOPIAN	0	0.048	0.053	NA	0.001
LOWER	0.048	0	0.009	NA	0.045
OVARY	0.053	0.009	0	NA	0.026
STOOL	NA	NA	NA	0	NA
UTERUS	0.001	0.045	0.026	NA	0
Cancer
	FALLOPIAN	LOWER	OVARY	STOOL	UTERUS
FALLOPIAN	0	0.019	0.001	0.018	0.001
LOWER	0.019	0	0.001	0.034	0.001
OVARY	0.001	0.001	0	0.04	0.001
STOOL	0.018	0.034	0.04	0	0.026
UTERUS	0.001	0.001	0.001	0.026	0
* Bray-Curtis distance is used with 1,000 permutations.
