# Supplementary material for: Potential contribution of the uterine microbiome in the development of endometrial cancer
Source: Genome Med. 2016 Nov 25;8:122. doi: 10.1186/s13073-016-0368-y (PMC5123330; doi:10.1186/s13073-016-0368-y)
Supplement: Additional file 3: — Genera correlation between lower tract and uterus. (XLSX 51 kb) [file 13073_2016_368_MOESM3_ESM.xlsx]

## Sheet: CorrelatedGenera.csv
	p value	q value
Actinobacteria;Actinobaculum	0.07	0.273636
Actinobacteria;Actinomyces	0.258	0.434962
Actinobacteria;Adlercreutzia	0.499	0.586892
Actinobacteria;Amycolatopsis	0.001	0.0286667
Actinobacteria;Atopobium	0.005	0.0614286
Actinobacteria;Collinsella	0.466	0.5805
Actinobacteria;Coriobacterium	0.72	0.737143
Actinobacteria;Corynebacterium	0.572	0.643325
Actinobacteria;Mobiluncus	0.251	0.434962
Actinobacteria;Propionibacterium	0.382	0.508062
Bacteroidetes;Bacteroides	0.486	0.5805
Bacteroidetes;Butyricimonas	0.363	0.508062
Bacteroidetes;Cellulophaga	0.48	0.5805
Bacteroidetes;Elizabethkingia	0.373	0.508062
Bacteroidetes;Myroides	0.381	0.508062
Bacteroidetes;Odoribacter	0.465	0.5805
Bacteroidetes;Parabacteroides	0.14	0.381625
Bacteroidetes;Pedobacter	0.081	0.297417
Bacteroidetes;Porphyromonas	0.147	0.383091
Bacteroidetes;Prevotella	0.423	0.551182
Bacteroidetes;unclassified	0.898	0.898
Bacteroidetes;YRC22	0.004	0.0614286
Chrysiogenetes;Desulfurispirillum	0.102	0.337385
Firmicutes;1-68	0.263	0.434962
Firmicutes;Allobaculum	0.001	0.0286667
Firmicutes;Anaerococcus	0.036	0.199158
Firmicutes;Anaerofilum	0.208	0.416
Firmicutes;Anaerostipes	0.022	0.172
Firmicutes;Anaerotruncus	0.132	0.3784
Firmicutes;Blautia	0.092	0.31648
Firmicutes;Butyrivibrio	0.433	0.555791
Firmicutes;Christensenella	0.187	0.416
Firmicutes;Clostridium	0.226	0.420851
Firmicutes;Coprobacillus	0.293	0.449614
Firmicutes;Coprococcus	0.128	0.3784
Firmicutes;Dialister	0.228	0.420851
Firmicutes;Dorea	0.23	0.420851
Firmicutes;Enterococcus	0.207	0.416
Firmicutes;Epulopiscium	0.719	0.737143
Firmicutes;Ethanoligenens	0.505	0.586892
Firmicutes;Eubacterium	0.022	0.172
Firmicutes;Faecalibacterium	0.523	0.599707
Firmicutes;Finegoldia	0.13	0.3784
Firmicutes;Lachnobacterium	0.371	0.508062
Firmicutes;Lachnospira	0.178	0.416
Firmicutes;Lactobacillus	0.003	0.0614286
Firmicutes;Lutispora	0.287	0.448764
Firmicutes;Megasphaera	0.152	0.384471
Firmicutes;Moryella	0.005	0.0614286
Firmicutes;Oribacterium	0.576	0.643325
Firmicutes;Oscillospira	0.486	0.5805
Firmicutes;Pediococcus	0.042	0.199158
Firmicutes;Peptococcus	0.083	0.297417
Firmicutes;Peptoniphilus	0.02	0.172
Firmicutes;Peptostreptococcus	0.278	0.445926
Firmicutes;ph2	0.298	0.449614
Firmicutes;Phascolarctobacterium	0.688	0.721561
Firmicutes;Pseudobutyrivibrio	0.206	0.416
Firmicutes;Roseburia	0.325	0.473729
Firmicutes;Ruminococcus	0.674	0.715605
Firmicutes;Shuttleworthia	0.034	0.199158
Firmicutes;SMB53	0.384	0.508062
Firmicutes;Staphylococcus	0.041	0.199158
Firmicutes;Streptococcus	0.108	0.344
Firmicutes;unclassified	0.142	0.381625
Firmicutes;Veillonella	0.79	0.799294
Firmicutes;WAL_1855D	0.242	0.433583
Fusobacteria;Fusobacterium	0.253	0.434962
Fusobacteria;Sneathia	0.009	0.09675
Fusobacteria;Streptobacillus	0.058	0.237524
Proteobacteria;Achromobacter	0.28	0.445926
Proteobacteria;Acinetobacter	0.028	0.199158
Proteobacteria;Agrobacterium	0.65	0.69875
Proteobacteria;Brevundimonas	0.215	0.420227
Proteobacteria;Campylobacter	0.051	0.2193
Proteobacteria;Delftia	0.206	0.416
Proteobacteria;Erwinia	0.591	0.651615
Proteobacteria;Klebsiella	0.167	0.410343
Proteobacteria;Nautilia	0.041	0.199158
Proteobacteria;Pseudomonas	0.192	0.416
Proteobacteria;Salmonella	0.322	0.473729
Proteobacteria;Stenotrophomonas	0.032	0.199158
Proteobacteria;Sutterella	0.63	0.685823
Proteobacteria;unclassified	0.044	0.199158
Spirochaetes;Treponema	0.001	0.0286667
Tenericutes;unclassified	0.207	0.416
