# Supplementary material for: Potential contribution of the uterine microbiome in the development of endometrial cancer
Source: Genome Med. 2016 Nov 25;8:122. doi: 10.1186/s13073-016-0368-y (PMC5123330; doi:10.1186/s13073-016-0368-y)
Supplement: Additional file 8: — Confounder analysis. (XLSX 37 kb) [file 13073_2016_368_MOESM8_ESM.xlsx]

## Sheet: Sheet1
Unweighted UniFrac distance
	pH level	Age	BMI	Menopause Status	Hypertension
Marginal P value1	0.22	0.35	0.16	0.4	0.32
1 PERMANOVA P value for testing covariate effects without adjusting for other variables
