# Supplementary material for: Potential contribution of the uterine microbiome in the development of endometrial cancer
Source: Genome Med. 2016 Nov 25;8:122. doi: 10.1186/s13073-016-0368-y (PMC5123330; doi:10.1186/s13073-016-0368-y)
Supplement: Additional file 9: — Cohort age differential subset analysis. (XLS 33 kb) [file 13073_2016_368_MOESM9_ESM.xls]

## Sheet: Genus_glmPQL_adaptive_tests_Com
	Age	COHORT
B04	49	BENIGN
B05	46	BENIGN
B26	54	BENIGN
B30	52	BENIGN
B32	59	BENIGN
EC11	56	CANCER
EC13	60	CANCER
EC14	59	CANCER
EC31	57	CANCER
EC42	48	CANCER
EC54	57	CANCER
	value	se	df	t-value	p-value	test
Actinobacteria;Atopobium	4.35543	1.51667	9	2.87171	0.0184	Presence/absence
Bacteroidetes;Porphyromonas	1.66781	0.781507	9	2.1341	0.0616	Presence/absence
